# Supplementary material for: Synthesis and Biological Evaluation of Benzo [4,5]- and Naphtho[2′,1′:4,5]imidazo[1,2-c]pyrimidinone Derivatives
Source: Biomolecules. 2023 Nov 20;13(11):1669. doi: 10.3390/biom13111669 (PMC10669118; doi:10.3390/biom13111669)
Supplement: Supplementary file 1 [file biomolecules-13-01669-s001.zip]

Archive with 1 entries (1 files):
- biomolecules-2693582-supplementary.pdf
